# Supplementary material for: Association between genetic risk variants and glucose intolerance during pregnancy in north Indian women
Source: BMC Med Genomics. 2018 Aug 8;11:64. doi: 10.1186/s12920-018-0380-8 (PMC6083526; doi:10.1186/s12920-018-0380-8)
Supplement: Supplementary file 2 — Table S1. T2D M associated SNPs selected from previously published GWAS studies upto 2012 and GDM associated loci from previous candidate and GWAS studies. (*) indicate SNPs previously associated with GDM or T2D in India. Table S2. Association of previously reported GDM loci with glycemic traits. Table S3. Association of GDM loci identified in the current study with glycemic traits. (XLSX 30 kb) [file 12920_2018_380_MOESM2_ESM.xlsx]

## Sheet: Supplementary table 1
Supplementary Table 1:T2D M associated SNPs selected from previously published GWAS studies upto 2012 and GDM associated loci from previous candidate and GWAS studies. (*) indicate SNPs previously associated with GDM or T2D in India
slno	SNPs	GENE / nearest Gene	location	Chr	Risk allele	Other allele	Trait
1	rs10923931	NOTCH2	intron	1	T	G	T2D
2	rs2296172	MACF1	coding - missense	1	G	A	T2D
3	rs340874	PROX1	intergenic	1	C	T	Fasting glucose / insulin secretion / T2D
4	rs243021	BCL11A	intergenic	2	A	G	T2D
5	rs243088	BCL11A	intergenic	2	T	A	T2D
6	rs7578597	THADA	coding - missense	2	T	C	T2D
7	rs3923113	GRB14	intergenic	2	A	C	T2D
8	rs13389219	GRB14	intergenic	2	C	T	T2D
9	rs7607980	COBL1	coding - missense	2	C	T	T2D / insulin resistance / obesity
10	rs560887	G6PC2/ABCB11	intron	2	C	T	Fasting glucose /T2D / HOMA B
11	rs7578326	KIAA1486/IRS1	intron of uncharacterized LOC646736	2	A	G	T2D
12	rs2943641	IRS1	intergenic	2	C	T	Fasting insulin /T2D / insulin sensitivity
13	rs4675095	IRS1	intron	2	A	T	fasting glucose/ insulin sensitivity
14	rs7593730	RBMS1/ITGB6	intronic	2	T	C	T2D
15	rs4607103	ADAMTS9-AS2	intron	3	C	T	T2D
16	rs831571	PSMD6	intergenic	3	C	T	Asian T2D
17	rs1801282	PPARG	coding - missense	3	C	G	T2D / Insulin sensitivity
18	rs11708067	ADCY5	intron	3	A	G	T2D / 2hr glucose / Fasting Glucose / HOMA B
19	rs11920090	SLC2A2	intron	3	T	A	Fasting glucose / HOMA B
20	rs4402960	IGF2BP2	intron	3	T	G	T2D
21	rs10010131	WFS1	intron	4	G	A	T2D
22	rs6815464	MAEA	intron	4	C	G	Asian T2D
23	rs459193	ANKRD55	intergenic	5	G	A	T2D
24	rs4457053	ZBED3	intron of ZBED3-AS1	5	G	A	T2D
25	rs9470794	ZFAND3	intron	6	C	T	Asian T2D
26	rs7754840	CDKAL1	intron	6	C	G	T2D / insulin secretion
27	rs7756992	CDKAL1	intron	6	G	A	T2D
28	rs4607517	GCK	intergenic	7	A	G	Fasting glucose/T2D / insulin sensitivity / HOMA B
29	rs864745	JAZF1	intron	7	T	C	T2D
30	rs2191349	DGKB/TMEM195	intergenic	7	T	G	Fasting glucose / T2D / Insulin secretion
31	rs17168486	DGKB	intergenic	7	T	C	T2D
32	rs6467136	GCC1-PAX4	intergenic	7	G	A	Asian T2D
33	rs516946	ANK1	intron	8	C	T	T2D
34	rs896854	TP53INP1	intron	8	T	C	T2D
35	rs13266634	SLC30A8	coding - missense	8	C	T	T2D
36	rs10811661	CDKN2B	intergenic	9	T	C	T2D
37	rs13292136	TLE4 (CHCHD9)	intergenic	9	C	T	T2D
38	rs2796441	TLE1	intergenic	9	G	A	T2D
39	rs7034200	GLIS3	intron	9	A	C	Fasting glucose /T2D/proinsulin to insulin / insulin secretion
40	rs12779790	CDC123,CAMK1D	intergenic	10	G	A	T2D
41	rs12571751	ZMIZ1	intron	10	A	G	T2D
42	rs1111875	HHEX/IDE	intergenic	10	C	T	T2D
43	rs7903146	TCF7L2	intronic / promoter	10	T	C	T2D
44	rs553668	ADRA2A	UTR-3	10	A	G	T2D
45	rs10885122	ADRA2A	intergenic	10	G	T	Fasting glucose / T2D / HOMA B
46	rs7944584	MADD	intron	11	A	T	Fasting proinsulin / T2D / Fasting glucose / HOMA B
47	rs5219	KCNJ11	coding - missense	11	T	C	T2D
48	rs2237895	KCNQ1	intron	11	C	T	T2D
49	rs163184	KCNQ1	intron	11	G	T	T2D
50	rs2237892	KCNQ1	intron	11	C	T	T2D
51	rs231362	KCNQ1	intron	11	G	A	Fasting glucose / T2D
52	rs174550	FADS1	intron	11	T	C	Fasting glucose /T2D / HOMA B
53	rs1552224	CENTD2	intergenic	11	A	C	T2D
54	rs10830963	MTNR1B	intron	11	G	C	T2D / Fasting glucose / HOMA B
55	rs10842994	KLHDC5	intergenic	12	C	T	T2D
56	rs11063069	CCND2	intergenic	12	G	A	T2D
57	rs1153188	DCD	intergenic	12	A	T	T2D
58	rs1531343	HMGA2	intron of pseudogene	12	C	G	T2D
59	rs7961581	TSPAN8,LGR5	intergenic	12	C	T	T2D
60	rs35767	IGF1	nearGene-5	12	G	A	Fasting glucose/Fasting insulin/T2D / Insulin sensitivity
61	rs7957197	OASL/TCF1/HNF1A	intron of OASL	12	T	A	T2D
62	rs11071657	FAM148B	intergenic	15	A	G	Fasting glucose /T2D / HOMA B
63	rs17271305	VPS13C	intron	15	G	A	2hr glucose
64	rs7177055	HMG20A	intergenic	15	A	G	T2D
65	rs11634397	ZFAND6	intergenic	15	G	A	T2D
66	rs8042680	PRC1	intron	15	A	C	T2D
67	rs7202877	BCAR1	intergenic	16	T	G	T2D
68	rs8090011	LAMA1	intron	18	G	C	lean T2D
69	rs12970134	MC4R	intergenic	18	A	G	T2D / BMI / waist circumference / insulin resistance
70	rs10401969	SUGP1	intron	19	C	T	T2D
71	rs10423928	GIPR	intron	19	A	T	2hr glucose / T2D
72	rs8108269	GIPR	intergenic	19	G	T	T2D
73	rs6017317	FITM2-R3HDML-HNF4A	intergenic	20	G	T	Asian T2D
74	rs5945326	DUSP9	intergenic	X	A	G	T2D
75	rs9939609	FTO	intron	16	A	T	T2D, Obesity
76	rs17133918	GRB10	intron	7	C	T	T2D
77	rs933360	GRB10	intron	7	A	G	T2D
78	rs6943153	GRB10	intron	7	C	T	FG, FI
79	rs11605924	CRY2	intron	11	A	C	Fasting glucose
80*	rs1799999	PPP1R3A	missense	7	C	A	T2D
81*	rs4812829	HNF4A	intron	20	G	A	GDM
82*	rs689	INS	UTR-5	11	A	T	T2D
83*	rs7178572	HMG20A	intron	15	C	T	GDM
84*	rs9552911	SGCG	intron	13	A	G	T2D
85*	rs998451	TMEM163, RAB3GAP1	intron	2	G	A	T2D

## Sheet: Supplementary table 2
Supplementary Table 2a:Association of previously reported GDM loci with glycemic traits
depvar	genotype	beta	se	lower	upper	p	n	nearest Gene
LN_FBS_mmol	rs9939609_A	-0.000314609	0.00411004	-0.00837327	0.00774405	0.938989	3118	FTO
LN_PPBS_mmol_ven	rs9939609_A	-0.000488652	0.00527639	-0.0108342	0.00985691	0.926219	3120
LN_PINS_pmol	rs9939609_A	-0.0172427	0.0162776	-0.0491586	0.0146731	0.289548	3120
LN_homa2_b_ss	rs9939609_A	-0.00486691	0.0121339	-0.028659	0.0189251	0.688375	2856
LN_homa2_ir_ss	rs9939609_A	-0.0178459	0.0134847	-0.0442866	0.00859475	0.185801	2856
LN_FBS_mmol	rs2796441_G	0.00387325	0.0035114	-0.00301111	0.0107576	0.270074	3903	TLE1
LN_PPBS_mmol_ven	rs2796441_G	-0.00115891	0.00455299	-0.0100854	0.00776755	0.799094	3905
LN_PINS_pmol	rs2796441_G	-0.0155122	0.0139884	-0.0429374	0.0119131	0.267528	3905
LN_homa2_b_ss	rs2796441_G	-0.0261088	0.0105907	-0.0468732	-0.00534438	0.0137381	3577
LN_homa2_ir_ss	rs2796441_G	-0.0230062	0.0117582	-0.0460597	4.73298e-05	0.050472	3577
LN_FBS_mmol	rs560887_C	0.00559888	0.00521089	-0.00461743	0.0158152	0.282683	3908	G6PC2/ABCB11
LN_PPBS_mmol_ven	rs560887_C	0.00309269	0.00674725	-0.0101358	0.0163212	0.646717	3910
LN_PINS_pmol	rs560887_C	-0.00779677	0.0207902	-0.0485575	0.0329639	0.707665	3910
LN_homa2_b_ss	rs560887_C	-0.00359352	0.0156033	-0.0341857	0.0269987	0.817868	3578
LN_homa2_ir_ss	rs560887_C	0.0171023	0.0172991	-0.0168148	0.0510194	0.322915	3578
LN_FBS_mmol	rs11708067_A	-0.00796695	0.00414693	-0.0160973	0.000163419	0.0547837	3875	ADCY5
LN_PPBS_mmol_ven	rs11708067_A	-0.00617867	0.00539046	-0.0167471	0.00438974	0.251773	3877
LN_PINS_pmol	rs11708067_A	0.0128547	0.0165533	-0.0195993	0.0453088	0.437464	3877
LN_homa2_b_ss	rs11708067_A	0.0241671	0.0124602	-0.000262717	0.0485969	0.0525138	3556
LN_homa2_ir_ss	rs11708067_A	0.0100884	0.0138406	-0.017048	0.0372247	0.466114	3556
LN_FBS_mmol	rs7754840_C	-0.000759995	0.00393098	-0.00846708	0.00694709	0.846707	3719	CDKAL1
LN_PPBS_mmol_ven	rs7754840_C	-0.00337696	0.00507269	-0.0133225	0.00656857	0.505636	3721
LN_PINS_pmol	rs7754840_C	0.0219963	0.0158046	-0.00899021	0.0529829	0.164076	3721
LN_homa2_b_ss	rs7754840_C	0.0124522	0.0118785	-0.0108374	0.0357419	0.294573	3402
LN_homa2_ir_ss	rs7754840_C	0.014883	0.013222	-0.0110409	0.0408068	0.260404	3402
LN_FBS_mmol	rs1111875_C	0.00441551	0.00351866	-0.00248308	0.0113141	0.209596	3899	HHEX
LN_PPBS_mmol_ven	rs1111875_C	0.00514551	0.00454566	-0.0037666	0.0140576	0.257721	3901
LN_PINS_pmol	rs1111875_C	-0.00800064	0.0139909	-0.0354308	0.0194295	0.567459	3901
LN_homa2_b_ss	rs1111875_C	-0.0113934	0.0106198	-0.0322149	0.00942798	0.28341	3572
LN_homa2_ir_ss	rs1111875_C	-0.00473608	0.0117731	-0.0278189	0.0183467	0.687503	3572
LN_FBS_mmol	rs7756992_G	-0.00202885	0.0039685	-0.00980952	0.00575182	0.609215	3684	CDKAL1
LN_PPBS_mmol_ven	rs7756992_G	-0.00160256	0.00511826	-0.0116375	0.00843236	0.754218	3686
LN_PINS_pmol	rs7756992_G	0.00449582	0.0159457	-0.0267675	0.0357591	0.778001	3686
LN_homa2_b_ss	rs7756992_G	0.00680902	0.0120233	-0.0167648	0.0303828	0.571216	3372
LN_homa2_ir_ss	rs7756992_G	-0.000164324	0.0134128	-0.0264625	0.0261338	0.990226	3372
LN_FBS_mmol	rs10811661_T	0.00158282	0.00511266	-0.00844092	0.0116066	0.75689	3888	CDKN2A/2B
LN_PPBS_mmol_ven	rs10811661_T	-0.00290788	0.00663319	-0.0159127	0.010097	0.661133	3890
LN_PINS_pmol	rs10811661_T	-0.00795074	0.0204096	-0.0479653	0.0320638	0.696884	3890
LN_homa2_b_ss	rs10811661_T	0.003421	0.0154311	-0.0268336	0.0336756	0.824563	3561
LN_homa2_ir_ss	rs10811661_T	-0.00309693	0.0171245	-0.0366718	0.030478	0.856498	3561
LN_FBS_mmol	rs4402960_T	-0.00354725	0.00349944	-0.0104083	0.00331375	0.31081	3748	IGF2BP2
LN_PPBS_mmol_ven	rs4402960_T	0.00717978	0.00456907	-0.00177832	0.0161379	0.116177	3750
LN_PINS_pmol	rs4402960_T	-0.00659624	0.0139542	-0.0339548	0.0207623	0.63645	3750
LN_homa2_b_ss	rs4402960_T	0.00298684	0.0106162	-0.0178278	0.0238014	0.77846	3439
LN_homa2_ir_ss	rs4402960_T	-0.0121176	0.0117933	-0.0352402	0.0110051	0.30426	3439
LN_FBS_mmol	rs13266634_C	-0.00371102	0.0040498	-0.0116509	0.0042289	0.359541	3896	SLC30A8
LN_PPBS_mmol_ven	rs13266634_C	-0.0012343	0.00524429	-0.0115161	0.00904753	0.813942	3898
LN_PINS_pmol	rs13266634_C	-0.0144333	0.0161238	-0.0460452	0.0171786	0.37076	3898
LN_homa2_b_ss	rs13266634_C	-0.00485109	0.012246	-0.028861	0.0191588	0.692028	3571
LN_homa2_ir_ss	rs13266634_C	-0.0117763	0.0135797	-0.0384011	0.0148486	0.385894	3571
LN_FBS_mmol	rs10010131_G	0.00183417	0.00381302	-0.00564156	0.0093099	0.630523	3841	WFS1
LN_PPBS_mmol_ven	rs10010131_G	0.0058796	0.00494153	-0.00380867	0.0155679	0.234185	3843
LN_PINS_pmol	rs10010131_G	-0.00120349	0.0152401	-0.031083	0.028676	0.937062	3843
LN_homa2_b_ss	rs10010131_G	-0.00414836	0.0114816	-0.0266597	0.018363	0.717894	3521
LN_homa2_ir_ss	rs10010131_G	0.00197492	0.0127579	-0.0230388	0.0269886	0.876988	3521
LN_FBS_mmol	rs5219_T	-0.00169794	0.00361685	-0.00878923	0.00539336	0.638775	3593	KCNJ11
LN_PPBS_mmol_ven	rs5219_T	0.00842532	0.00473403	-0.000856324	0.017707	0.0752034	3595
LN_PINS_pmol	rs5219_T	0.0108165	0.0142018	-0.0170279	0.0386609	0.446331	3595
LN_homa2_b_ss	rs5219_T	0.00674114	0.0108288	-0.0144906	0.0279729	0.533642	3306
LN_homa2_ir_ss	rs5219_T	0.000905663	0.0119774	-0.0225782	0.0243895	0.93973	3306

## Sheet: Supplementary table 3
Supplementary Table 3:Association of GDM loci identified in the current study with glycemic traits
depvar	genotype	beta	se	lower	upper	p	n
Fasting glucose	rs13389219_C	0.00220139	0.00392736	-0.00549854	0.00990131	0.575154	3827
2 hour glucose	rs13389219_C	0.00911428	0.00509409	-0.000873103	0.0191017	0.0736635	3829
Fasting insulin	rs13389219_C	0.0262921	0.0155481	-0.00419125	0.0567754	0.0909149	3829
HOMA2-B	rs13389219_C	0.0139672	0.011767	-0.00910357	0.0370381	0.235313	3518
HOMA2-IR	rs13389219_C	0.0291406	0.0130549	0.00354474	0.0547365	0.0256668	3518
Fasting glucose	rs11920090_T	0.004962	0.00498674	-0.00481511	0.0147391	0.319784	3605
2 hour glucose	rs11920090_T	0.0104364	0.00644591	-0.00220155	0.0230744	0.105517	3606
Fasting insulin	rs11920090_T	0.0205023	0.0199409	-0.0185942	0.0595989	0.303946	3606
HOMA2-B	rs11920090_T	-0.0137714	0.0150752	-0.0433291	0.0157862	0.361037	3301
HOMA2-IR	rs11920090_T	0.00177007	0.0167477	-0.0310668	0.034607	0.915835	3301
Fasting glucose	rs11605924_A	0.00341557	0.00340424	-0.00325869	0.0100898	0.315765	3907
2 hour glucose	rs11605924_A	-0.00907334	0.00438817	-0.0176767	-0.000470025	0.0387355	3909
Fasting insulin	rs11605924_A	-0.0152076	0.0135548	-0.0417829	0.0113676	0.26196	3909
HOMA2-B	rs11605924_A	-0.0114514	0.010246	-0.0315399	0.00863711	0.263792	3583
HOMA2-IR	rs11605924_A	-0.013165	0.011368	-0.0354535	0.00912348	0.246912	3583
Fasting glucose	rs1552224_A	-0.00453654	0.00463634	-0.0136264	0.00455334	0.327901	3909
2 hour glucose	rs1552224_A	0.00422902	0.00600937	-0.00755279	0.0160108	0.481639	3911
Fasting insulin	rs1552224_A	-0.0161356	0.0185116	-0.0524289	0.0201577	0.383454	3911
HOMA2-B	rs1552224_A	0.00323945	0.0140259	-0.0242602	0.0307391	0.817358	3579
HOMA2-IR	rs1552224_A	-0.0167382	0.0155457	-0.0472176	0.0137412	0.281683	3579
